# Supplementary material for: The role of 2,4-dihydroxyquinoline (DHQ) in Pseudomonas aeruginosa pathogenicity
Source: PeerJ. 2016 Jan 7;4:e1495. doi: 10.7717/peerj.1495 (PMC4715436; doi:10.7717/peerj.1495)
Supplement: Supplemental Information 2 — Original images from phase contrast and fluorescent microscopy of wild-type PAO1, which were used to generate Fig. 2. [file peerj-04-1495-s002.zip]

Archive with 6 entries (6 files):
- PAO1 24 h BW.jpg
- PAO1 24 h GFP.jpg
- PAO1 144 h BW.jpg
- PAO1 144 h GFP.jpg
- PAO1 4 h BW.jpg
- PAO1 4 h GFP.jpg
