# Supplementary material for: The role of 2,4-dihydroxyquinoline (DHQ) in Pseudomonas aeruginosa pathogenicity
Source: PeerJ. 2016 Jan 7;4:e1495. doi: 10.7717/peerj.1495 (PMC4715436; doi:10.7717/peerj.1495)
Supplement: Supplemental Information 5 — Each figure’s raw data are shown in a spreadsheet, which is labeled to show the corresponding figure. [file peerj-04-1495-s005.xlsx]

## Sheet: Figure1
Figure 1: Survival of C. elegans worms infected with PAO1 or pqs mutant
(1 indicates an event of death)
Time (h)	PAO1	pqsB-	pqsC-	pqsAB-
24	0	0	0	0
48	1	1	1	0
72	1	1	1	0
72	1	0	0	0
72	1	0	0	0
72	1	0	0	0
72	1	0	0	0
72	1	0	0	0
72	1	0	0	0
72	0	0	0	0
72	0	0	0	0
96	1	1	1	1
96	1	1	1	0
96	1	1	1	0
96	1	1	1	0
96	1	1	1	0
96	1	1	0	0
96	1	0	0	0
96	1	0	0	0
96	1	0	0	0
96	1	0	0	0
96	1	0	0	0
96	1	0	0	0
96	1	0	0	0
96	1	0	0	0
96	1	0	0	0
96	1	0	0	0
114	1	1	1	0
114	1	1	1	0
114	1	0	1	0
114	0	0	0	0
114	0	0	0	0
114	0	0	0	0
114	0	0	0	0
120	1	1	1	1
120	1	1	1	0
120	1	1	1	0
120	1	1	1	0
120	0	0	0	0
120	0	0	0	0
136	1	1	1	1
136	1	1	1	1
136	1	1	0	0
136	1	0	0	0
136	0	0	0	0
136	0	0	0	0
144	1	1	1	1
144	1	1	1	1
144	1	1	1	0
144	1	0	1	0
144	0	0	0	0
144	0	0	0	0
144	0	0	0	0
144	0	0	0	0
144	0	0	0	0
144	0	0	0	0
144	0	0	0	0
144	0	0	0	0
161.5	0	1	1	0
161.5	0	1	1	0
161	0	1	1	0
168	1	1	1	1
168	1	1	1	0
168	1	1	1	0
168	0	1	1	0
168	0	0	0	0
192	1	1	1	1
192	1	1	1	1
192	1	1	1	1
192	1	0	1	1
192	1	0	1	1
192	0	0	1	0
192	0	0	1	0
192			0
192			0
216	1	1	1	1
216	1	1	1	1
216	1	1	1	1
216	1	1	0	1
216		1	0	1
216		1	0	1
216		1	0	1
216		1	0	1
216		1	0	1
216		1	0	1
216		1	0	1
216		1		1
216		1		1
216		1		1
216		1		1
216		1		0
240			1	0
240			1	0
240			1	0
240			1	0
240			1	0
240			1	0
241			1	0
241				0
241				0
241				0
241				0
241				0
241				0
241				0
241				0
241				0
241				0
241				0
241				0
241				0
241				0
241				0
241				0
241				0

## Sheet: Figure3
Figure 3. Growth and pyocyanin levels of PAO1 and pqs mutants.
Figure 3A: Growth in LB
Hours	OD600nm
	PAO1	pqsAB-	pqsB-
2	0.011	0.014	0.013
4	0.058	0.082	0.066
6	0.582	0.7	0.458
8	1.65	1.67	1.45
10	2.067	2.086	2.02
24	2.115	2.203	2.266
Figure 3B: Pyocyanin in LB
Pyocyanin (ug/ml)
PAO1	pqsAB-	pqsB-
2.25	1.2	0.6
2.5	1.3	0.5
2.37	1.07	0.55
Figure 3C: Growth in SCFM (synthetic CF medium)
Hours	OD600nm
	PAO1	pqsAB-	pqsB-
2	0.05	0.04	0.05
4	0.075	0.075	0.071
6	0.12	0.1253	0.112
8	0.43	0.422	0.452
10	1.123	1.21	1.15
24	1.3	1.322	1.342
Figure 3D: Pyocyanin in SCFM
Pyocyanin (ug/ml)
PAO1	pqsAB	pqsB
1.026	1.112	0
1.026	0.342	0

## Sheet: Figure4
Figure 4. Expression of pqsA in PAO1 and pqs mutants
Data expressed in relative level to PAO1
PAO1	pqsB-	pqsAB-	pqsR-	pqsBR-
1	0.664	0.004	0.014	0.005
1.0004	0.427	0.002	0.002	0.002
0.9867	0.292	0.003	0.002	0.015

## Sheet: Figure5
Figure 5: Reporter assay of PqsR activity in E. coli and P. aeruginosa.
Figure 5A: PQS and DHQ supplementation to E. coli reporter
Data presented in percent increase above the DMSO-treated control
PQS	DHQ
1 uM	100 nM	1 uM	50 uM	100 uM
121	14.3	22.1	58.4	58.4
100	14.3	32.5	55.8	81.8
102	12.8	20.5	41	41
	12.8	30.8	38.5	71.8
Figure 5B: pqsA promoter activity in PAO1 and pqs mutants
LacZ activity (Miller units)
PAO1	pqsAB-	pqsB-
642	864.8	0
636.1	725.8	0
Figure 5C: Co-supplementation of DHQ with alkylquinolone in E. coli reporter
Data presented in percent increase above the DMSO-treated control
DHQ	100 uM	-	100 uM	-	100 uM
HHQ	-	30 uM	30 uM	-	-
PQS	-	-	-	30 uM	30 uM
	75	114	114	344	350.9
	72.2	120	109.5	381	264.1
Figure 5D: Co-treatment of farnesol with DHQ or PQS in E. coli reporter
Data presented in percent change relative to the DMSO-treated control
Farnesol	-	-	250 uM	250 uM	250 uM
DHQ	100 uM	-	-	100 uM	-
PQS	-	30 uM	-	-	30 uM
	75	344	-60.9	70.3	337.1
	72.2	381	-72.2	64.2	264.1

## Sheet: Figure6
Figure 6D: DHQ and PQS binding kinetics to recombinant PqsR
DHQ (uM)	Fraction of free Bio-pqsA probe
	Mean	SEM
0	0.926667	0.0504425
0.075	0.812	0.002
0.15	0.77	0.00999999
0.33	0.36575	0.0357686
0.66	0.1605	0.040333
1.25	0.215	0.0224128
2.5	0.0865	0.0346518
5	0.06275	0.0459191
PQS (uM)	Fraction of free Bio-pqsA probe
	Mean	SEM
0	0.975	0.025
0.067	0.276	0.034
0.125	0.1775	0.0225
0.25	0.0565	0.0035
0.5	0.0505	0.000499999
1	0.04875	0.00225

## Sheet: Figure7
Figure 7B: DHQ binding kinetics using STD-NMR peak intensity
DHQ (uM)	STD-NMR Peak Intensity
0.01	66050
0.1	72994
1	1717832
10	1954760
100	2104312

## Sheet: Figure8
Figure 8: Quantification of extracellular levels of DHQ from aerobic and anaerobic PAO1 cultures.
Figure 8A: LB aerobic growth
uM
DHQ	PQS	C4-HSL	C12-HSL
4.9	7.4	94.8	80.6
62.7	16.8	44.8	44.2
139.6	8.5	99.3	166.4
Figure 8B: SCFM aerobic growth
uM
DHQ	PQS	C4-HSL	C12-HSL
281.8	0.8	22.7	55.2
99	0.7	24.2	24.5
131	5	21	9.2
183	3	12.6	102
91	12	14.8	108
Figure 8C: LB anaerobic growth (with 400 uM NaNO3 in LB)
uM
DHQ	PQS	C4-HSL	C12-HSL
158.1	0.733	351.95	50
75.5	0.9	76.7	100.6
95.3	0.7	24.6	14.1
111.6	0.7	132.3
95.1	0.7	74.5
		37.3
Figure 8D: SCFM anaerobic growth (with 400 uM NaNO3 in SCFM)
uM
DHQ	PQS	C4-HSL	C12-HSL
245.3	0	94.8	3.4
135	0	22	1.1

## Sheet: sFigure1
Supplemental Figure 1. Quantified GFP-fluorescence from colonized worms.
Hour	GFP signal intesity (AU)
	PAO1			pqsB-			pqsAB-
4	97	89	124	100	89	135	127	90	128
24	106	128	94	93	95	126	94	97	92
144	90	94	97	91	126	96	23	57	62

## Sheet: PatientDHQ
DHQ levels in stable patient sputa
Sample ID	DHQ (uM)
1002	2890.4
1003	227.7
1006	413.5
1007	515.1
1008	14.1
1010	3.1
1011	8.6
1022	43.2
1027	1000.5
1031	0.5
1035	249.5
1036	29.2
1038	21.4
1041	75
1043	2400
1044	262.5
1046	74.4
1047	11.3
1052	4192
1053	87.3
1054	18287.8
1055	2356.7
1056	123.2
1057	1844.1
1059	54.88
1061	360.5
1062	324.8
1064	1277.1
1067	274.4
1069	13.9
1070	184.2
1075	100.8
1076	73.4
