# Supplementary material for: The role of 2,4-dihydroxyquinoline (DHQ) in Pseudomonas aeruginosa pathogenicity
Source: PeerJ. 2016 Jan 7;4:e1495. doi: 10.7717/peerj.1495 (PMC4715436; doi:10.7717/peerj.1495)
Supplement: Supplemental Information 6 [file peerj-04-1495-s006.xlsx]

## Sheet: Sheet1
Sample ID	DHQ (uM)
1002	2890.4
1003	227.7
1006	413.5
1007	515.1
1008	14.1
1010	3.1
1011	8.6
1022	43.2
1027	1000.5
1031	0.5
1035	249.5
1036	29.2
1038	21.4
1041	75
1043	2400
1044	262.5
1046	74.4
1047	11.3
1052	4192
1053	87.3
1054	18287.8
1055	2356.7
1056	123.2
1057	1844.1
1059	54.88
1061	360.5
1062	324.8
1064	1277.1
1067	274.4
1069	13.9
1070	184.2
1075	100.8
1076	73.4
